# Supplementary material for: Astrocytes Regulate Neuronal Network Burst Frequency Through NMDA Receptors in a Species- and Donor-Specific Manner
Source: Biol Psychiatry Glob Open Sci. 2024 Apr 3;4(4):100313. doi: 10.1016/j.bpsgos.2024.100313 (PMC11067005; doi:10.1016/j.bpsgos.2024.100313)
Supplement: Key Resources Table [file mmc1.xlsx]

## Sheet: Key Resources Table
KEY RESOURCES TABLE
Resource Type	Specific Reagent or Resource	Source or Reference	Identifiers	Additional Information
Add additional rows as needed for each resource type	Include species and sex when applicable.	Include name of manufacturer, company, repository, individual, or research lab. Include PMID or DOI for references; use “this paper” if new.	Include catalog numbers, stock numbers, database IDs or accession numbers, and/or RRIDs. RRIDs are highly encouraged; search for RRIDs at https://scicrunch.org/resources.	Include any additional information or notes if necessary.
Antibody	anti-MAP2 chicken	Abcam	ab92434	ICC 1:500
Antibody	anti-CUX1 mouse	Abcam	ab54583	ICC 1:500
Antibody	anti-GAD67 mouse	Abcam	ab26116	ICC 1:500
Antibody	anti-PRPH rabbit	Novus	NB300-137	ICC 1:2000
Antibody	anti-PAX6 rabbit	Thermo Fisher	42-6600	ICC 1:500
Antibody	anti-Synapsin Oyster 650 mouse	Synaptic systems	106011C5	ICC 1:500
Antibody	anti-PSD95 rabbit	Cell Signaling Technologies	3450	ICC 1:500
Antibody	anti-GRIN1 rabbit	Cell Signaling Technologies	5704	ICC 1:500
Antibody	anti-s100β rabbit	abcam	ab52642	ICC 1:100
Antibody	anti-GFAP	DAKO	Z033429-2	ICC 1:500
Antibody	Goat anti-chicken Alexa Fluor 568	Thermo Fisher	A11041	ICC 1:400
Antibody	Goat anti-rabbit Alexa Fluor 568	Thermo Fisher	A11011	ICC 1:400
Antibody	Goat anti-mouse Alexa Fluor 633	Thermo Fisher	A21052	ICC 1:400
Cell Line	CTR1	10.1038/s41467-019-11797-3		originally SZ11
Cell Line	CTR2	10.1038/s41467-019-11797-4		originally SZ13
Cell Line	CTR3	10.1038/s41467-019-11797-5		originally SZ14
Cell Line	CTR4	10.1038/s41467-019-11797-6		originally SZ17
Cell Line	CTR5	10.1038/s41467-019-11797-7		originally SZ18
Cell Line	AT1	10.1038/s41467-019-11797-8		originally SZ2
Cell Line	AT2	10.1038/s41467-019-11797-9		originally SZ4
Cell Line	AT3	10.1038/s41467-019-11797-10		originally SZ7
Cell Line	UT1	10.1038/s41467-019-11797-11		originally SZ1
Cell Line	UT2	10.1038/s41467-019-11797-12		originally SZ3
Cell Line	UT3	10.1038/s41467-019-11797-13		originally SZ8
Plasmid	Tet-O-NGN2-PURO	Addgene	52047
Plasmid	Tet-O-FUW-eGFP	Addgene	30130
Plasmid	FudeltaGW-rtTA	Addgene	19780
Lentivirus	Tet-O-NGN2-PURO	Alstem	CS-LV01
Lentivirus	Tet-O-FUW-eGFP	Alstem	CS-LV02
Lentivirus	FudeltaGW-rtTA	Alstem	CS-LV03
Chemical Compound or Drug	Doxycycline hyclate	Biogems	2431450
Chemical Compound or Drug	SB431542	Sigma	S4317
Chemical Compound or Drug	LDN193189	Sigma	SML0559
Chemical Compound or Drug	XAV939	Biogems	2848932
Chemical Compound or Drug	Puromycin	MP biomedicals	100552
Chemical Compound or Drug	BDNF	PeproTech	450-02
Chemical Compound or Drug	GDNF	PeproTech	450-10
Chemical Compound or Drug	CNTF	PeproTech	450-13
Chemical Compound or Drug	Floxuridine	Tocris	4659
Chemical Compound or Drug	bFGF	PeproTech	100-18B
Chemical Compound or Drug	NBQX	Sigma	N138	MEA 10 μM
Chemical Compound or Drug	D-AP5	Sigma	A8054	MEA 25 μM
Chemical Compound or Drug	GABA	Sigma		MEA 100 μM
Chemical Compound or Drug	Ifenprodil	Sigma	I2892	MEA 10 μM
Chemical Compound or Drug	TCN-201	Sigma	SML0416	MEA 3 μM
Commercial Assay Or Kit	RNeasy Mini kit	Qiagen	74104
qPCR primer	GRIN1	Thermo Fisher	Hs00287446_m1
qPCR primer	Grin1	Thermo Fisher	Rn01436030_m1
qPCR primer	GRIN2A	Thermo Fisher	Hs00168219_m1
qPCR primer	GRIN2B	Thermo Fisher	Hs01002013_m1
qPCR primer	GAPDH	Thermo Fisher	Hs99999905_m1
qPCR primer	ACTB	Thermo Fisher	Hs99999903_m1
qPCR primer	Actb	Thermo Fisher	Rn00667869_m1
Software	ImageJ		NIH
Software	AxIS Navigator		Axion Biosystems
Software	Neural Metric Tool		Axion Biosystems
Software	NeuroExplorer		Plexon
Software	Prism 9.4.1		GraphPad
Software	RStudio 2022.12.0

## Sheet: Instructions
Key Resource Table
The journals of the Society of Biological Psychiatry support efforts in the biomedical research community to improve transparency and reproducibility in published research. Thus, Biological Psychiatry and Biological Psychiatry: Cognitive Neuroscience and Neuroimaging are pleased to participate in the initiative to include a Key Resources Table in published articles.
Authors are asked to submit this table at first revision, which may be uploaded using the "Key Resources Table" item type. This table will then be published as supplemental information.
The Key Resources Table is designed to promote reproducibility and thus, should include the resources and relevant details necessary to reproduce the study's results. It does not need to be exhaustive. Extensive lists (e.g., oligonucleotides, etc.) may be supplied in a supplementary table and the table referenced here. We strongly encourage the use of RRID identifiers that provide persistent, uni…
Resource categories
Note: For all categories, indicate sex and species when applicable
● Antibody - include host organism common name and clonality (e.g., “mouse monoclonal”)
● Biological sample - any other biological entity, ranging from isolated tissue to defined population
● Cell line - if a primary cell line, describe in Additional Information
● Chemical compound, drug - commercially available reagents
● Commercial assay/kit - detection assays; labeling and sample preparation kits
● Deposited data or public database - include both raw data from this paper deposited into a repository and public repository databases (postmortem tissue; genetic consortia data; etc.)
● Genetic reagent - applies to mutations and variants in whole organism, including transgenically introduced constructs
● Peptide, recombinant protein - commercially available reagents
● Recombinant DNA reagent - traditional cultured clones, plasmids, cDNAs, etc., including recombinant DNA libraries
● Sequence-based reagent - oligonucleotides, primers, etc.; indicate sequence
● Software, algorithm - include version number and URL for download
● Organism/Strain - applies to whole organism
● Transfected construct - in cell line; indicate species of cell line or construct component
● Other - miscellaneous other categories, including histological stains

## Sheet: Example Table
EXAMPLE KEY RESOURCES TABLE
Resource Type	Specific Reagent or Resource	Source or Reference	Identifiers	Additional Information
Add additional rows as needed for each resource type	Include species and sex when applicable.	Include name of manufacturer, company, repository, individual, or research lab. Include PMID or DOI for references; use “this paper” if new.	Include catalog numbers, stock numbers, database IDs or accession numbers, and/or RRIDs. RRIDs are highly encouraged; search for RRIDs at https://scicrunch.org/resources.	Include any additional information or notes if necessary.
Antibody	rabbit anti-E2F2	Abcam	Abcam Cat# ab50917, RRID:AB_869541
Antibody	total actin	MP Biomedicals	Cat#8691002, RRID:AB_2335304
Antibody	E2F3	Santa Cruz	C-18, Cat#SC-878, RRID:AB_2096807
Bacterial or Viral Strain	AAV-hSyn-DIO-hM3D(Gq)-mCherry	University of North Carolina Vector Core	N/A
Bacterial or Viral Strain	HSV-wtSmurf1	PMID: 10458166	Addgene plasmid # 11752
Biological Sample	postmortem brain tissue	Harvard Brain Tissue Resource Center	RRID:SCR_003316
Cell Line	control 03231 iPSC line	National Institute of Neurological Disorders and Stroke repository	NINDS # ND03231; RRID:SCR_004520
Chemical Compound, Drug	Terazosin	Sigma-Aldrich	N/A
Commercial Assay Or Kit	Bio-Rad DC Protein Assay	Bio-Rad Laboratories, Inc.	# 5000111
Commercial Assay Or Kit	TruSeq Stranded mRNA Sample Prep Kit v2	Illumina, Inc.	Cat. No. RS-122-2101
Deposited Data; Public Database	GSE17806, GSE53987, GSE35978, GSE13564, GSE80655, and GSE25219	NCBI GEO DataSets	RRID:SCR_005012; https://www.ncbi.nlm.nih.gov/gds
Organism/Strain	Mouse: C57BL/6J, male	The Jackson Laboratory	RRID:IMSR_JAX:000664
Sequence-Based Reagent	Primers for RT-qPCR, see Table S1	This paper	N/A
Software; Algorithm	HTSeq Python package	https://doi.org/10.1093/bioinformatics/btp120; https://doi.org/10.1093/bioinformatics/btu638	RRID:SCR_005514
Software; Algorithm	MATLAB v9.1	Mathworks	RRID:SCR_001622
